# Supplementary material for: The Role of Heat Shock Protein 90B1 in Patients with Polycystic Ovary Syndrome
Source: PLoS One. 2016 Apr 5;11(4):e0152837. doi: 10.1371/journal.pone.0152837 (PMC4821534; doi:10.1371/journal.pone.0152837)
Supplement: S1 Data — (XLSX) [file pone.0152837.s001.xlsx]

## Sheet: Sheet1
fig 1B
	Mean	SD
Ctrl	0.736	0.0905428
PCOS	1.202	0.160181
fig 1C
	Mean	SD
Ctrl	2.315	0.381369
PCOS	0.413667	0.0914525
fig 3B
	Ctrl		PCOS
	Mean	SD	Mean	SD
HSP90	0.567667	0.066665	1.024	0.0278568
CALM1	0.570667	0.0649991	1.01633	0.0241155
ANXA6	0.825667	0.105784	0.396333	0.0917109
TPM2	0.959667	0.0661581	0.528	0.0549424
fig 3D
	Ctrl		PCOS
	Mean	SD	Mean	SD
HSP90	0.996667	0.0758654	1.97314	0.187872
CALM1	0.999968	0.0351676	2.18866	0.0551167
ANXA6	1.00001	0.14223	0.47981	0.0285085
TPM2	1.00011	0.084317	0.462687	0.0740525
fig 4A
	Ctrl		PCOS
	Mean	SD	Mean	SD
DAY 1	0.326	0.00535413	0.322	0.00355903
DAY 2	0.417667	0.00694422	0.445	0.00787401
DAY 3	0.556333	0.00694422	0.657333	0.00573488
DAY 4	0.726333	0.00865384	1.12033	0.0275358
fig 4C
	Mean	SD
Ctrl	0.249333	0.0337672
PCOS	0.572667	0.100546
fig 5B
	Ctrl-siNC		Ctrl-siHSP90B1		PCOS-siNC		PCOS-siHSP90B1
	Mean	SD	Mean	SD	Mean	SD	Mean	SD
DAY 1	0.326	0.012	0.331	0.017	0.318	0.014	0.327	0.011
DAY 2	0.417	0.023	0.386	0.023	0.444	0.01044	0.416333	0.006429
DAY 3	0.556	0.033	0.458	0.028	0.646333	0.011372	0.584	0.009539
DAY 4	0.726	0.037	0.593	0.022	0.976	0.017776	0.849333	0.01106
fig 5D
	Mean	SD
Ctrl-siNC	15.1	0.648074
Ctrl-siHSP90	21.01	0.969261
PCOS-siNC	10.8933	0.428667
PCOS-siHSP90	17.54	0.180555
fig 6B
	Ctrl-vector		Ctrl-HSP90B1		PCOS-vector		PCOS-HSP90B1
	Mean	SD	Mean	SD	Mean	SD	Mean	SD
DAY 1	0.326	0.012	0.332	0.016	0.334333	0.007024	0.335333	0.010263
DAY 2	0.417	0.023	0.422	0.022	0.445	0.014799	0.504667	0.007767
DAY 3	0.556	0.033	0.613	0.019	0.632333	0.008622	0.797333	0.012342
DAY 4	0.726	0.037	0.926	0.024	1.06033	0.017616	1.378	0.028478
fig 6D
	Mean	SD
Ctrl-vector	15.2133	0.457918
Ctrl-HSP90	7.6	0.489898
PCOS-vector	9.78667	0.429677
PCOS-HSP90	5.34333	0.114407
